# Supplementary material for: Changing on the Concentrations of Neonicotinoids in Rice and Drinking Water through Heat Treatment Process
Source: Molecules. 2023 May 19;28(10):4194. doi: 10.3390/molecules28104194 (PMC10223057; doi:10.3390/molecules28104194)
Supplement: Supplementary file 1 [file molecules-28-04194-s001.zip]

Archive with 1 entries (1 files):
- molecules-2385868-supplementary.pdf
